# Supplementary material for: Study on water resources carrying capacity based on Pressure-State-Response modeling: An empirical study of the urban agglomeration in Central Yunnan, China
Source: PLoS One. 2024 Sep 12;19(9):e0308503. doi: 10.1371/journal.pone.0308503 (PMC11392274; doi:10.1371/journal.pone.0308503)
Supplement: S1 Data — (XLSX) [file pone.0308503.s001.xlsx]

## Sheet: Kunming
Year	population density(X1) (person/km2)	water consumption of CNY 10,000 of industrial added value(X2) (m3)	water consumption per CNY 10,000 GDP(X3) (m3)	per capita urban domestic water consumption(X4) (L/d)	average annual fertilizer application per unit cultivated land(X5) (kg/hm2)	agricultural irrigation quota(X6) (m3/hm2)	percentage of water used for domestic use by urban and rural residents(X7) (%)	per capita urban sewage discharges(X8) (m3/Person/year)	development and utilization rate of water resources(X9) (%)	water resources per capita (X10) (m3/Person)	annual water production modulus (X11) (104m3/km2)	annual precipitation(X12) (mm)	per capita GDP(X13) (CNY)	water consumption ratio of the ecological environment(X14) (%)	sewage treatment rate(X15) (%)	vegetation coverage ratio(X16) (%)
2008	289.1	121	135	127	633	6450	0.116	83.7	1114	33.1	982.2	33.3	25826	10.1	69.9	45.05
2009	291	103	117	137	608.3	6165	0.1225	78.4	614	18.4	603.9	32.5	29355	8.06	79	45.05
2010	298	100	99	118	631.3	6045	0.1175	101.1	725	22.2	787.6	32.2	33549	14.2	91.7	45.05
2011	300.5	84	73	137	643.7	5730	0.1532	108.7	352.5	10.88	562.1	28	38831	1.42	91.9	45.89
2012	302.7	77	61	142	652.1	5040	0.1602	103.3	485	15.07	729.1	28.4	46256	1.3	92.53	47.06
2013	304.8	70	55	137	664.1	4590	0.2201	103	568	17.79	845.1	28.7	52094	1.87	92.35	48
2014	307	49	49	134	716.3	5550	0.227	112.3	749.2	23.62	949.6	28	56236	3.18	90.15	49
2015	309.3	54	45	124	725.1	5040	0.2186	115.1	994.9	31.62	1086.3	28.7	59656	4.69	91.83	50
2016	311.7	48	43	136	749.2	4710	0.2316	113.3	879	28.15	974.1	37.5	64156	5.87	91.53	50.55
2017	314.3	47.2	38	139	720	4485	0.2396	112.6	1134	36.61	1056.8	37.2	71906	5.59	92.37	49.14
2018	317.4	38	36	128	683.8	5295	0.2481	108.6	946	30.85	993.8	29.1	76387	5.74	93.39	49.57
2019	322	36	29	129	652.1	6105	0.2571	129.4	675	22.33	815.7	28.5	93853	7.22	94.97	51.42
2020	392.1	25	27	159	621.2	5445	0.3281	98.1	513	20.64	781.8	28.2	80586	4.89	96.83	52.62

## Sheet: Qujing
Year	population density(X1) (person/km2)	water consumption of CNY 10,000 of industrial added value(X2) (m3)	water consumption per CNY 10,000 GDP(X3) (m3)	per capita urban domestic water consumption(X4) (L/d)	average annual fertilizer application per unit cultivated land(X5) (kg/hm2)	agricultural irrigation quota(X6) (m3/hm2)	percentage of water used for domestic use by urban and rural residents(X7) (%)	per capita urban sewage discharges(X8) (m3/Person/year)	development and utilization rate of water resources(X9) (%)	water resources per capita (X10) (m3/Person)	annual water production modulus (X11) (104m3/km2)	annual precipitation(X12) (mm)	per capita GDP(X13) (CNY)	water consumption ratio of the ecological environment(X14) (%)	sewage treatment rate(X15) (%)	vegetation coverage ratio(X16) (%)
2008	193.7	61	179	102	440.9	5685	0.119	44.3	2161	43.2	1039.1	10.5	13684	1.3	32.7	40.25
2009	194.9	44	166	136	403.7	5700	0.1319	41.7	1193	24	739.7	10.7	14970	1.25	35.6	40.2
2010	196.1	84	128	124	484	4095	0.138	29.8	1579	32	968.3	9.6	17228	1.23	35.6	40.3
2011	197.6	65	86	114	553.6	2865	0.1604	40.6	844	17.23	584.9	7.8	20588	1.05	53.8	40.8
2012	198.8	65	82	119	562.7	2985	0.1526	39.6	1445	29.65	997.4	8.6	23661	1.07	80.16	42
2013	200.1	41	75	119	591.4	4110	0.1612	33.6	1030	21.28	906.9	8.9	26599	1.03	86.81	43
2014	201.3	51	84	123	613.4	4560	0.1558	32.4	2628	43.69	1218.5	10.3	25844	0.45	85.17	44
2015	202.6	64	85	122	612	4575	0.1502	33.8	2528	52.89	1248.3	10.7	27045	0.48	88.09	45
2016	203.8	58	82	122	617.5	4605	0.1476	33.1	2062	43.43	1099.7	10.9	29155	0.39	88.11	43.33
2017	205.1	58.1	76	122	610.9	4545	0.1542	29.7	2364	50.07	1173.7	11	31806	0.39	94.1	43.8
2018	206.2	60	74	121	555.7	4515	0.1542	28.4	1955	41.63	1083.3	11.1	32798	0.34	95.02	44.27
2019	206.9	44	56	130	562.7	4545	0.1616	33.5	1733	37.02	1016.2	11.1	42772	0.35	97.15	46.46
2020	193.1	29	51	126	472.6	4980	0.1571	38.8	1658	33.07	975.6	11.3	51244	1.3	97.48	50.1

## Sheet: Yuxi
Year	population density(X1) (person/km2)	water consumption of CNY 10,000 of industrial added value(X2) (m3)	water consumption per CNY 10,000 GDP(X3) (m3)	per capita urban domestic water consumption(X4) (L/d)	average annual fertilizer application per unit cultivated land(X5) (kg/hm2)	agricultural irrigation quota(X6) (m3/hm2)	percentage of water used for domestic use by urban and rural residents(X7) (%)	per capita urban sewage discharges(X8) (m3/Person/year)	development and utilization rate of water resources(X9) (%)	water resources per capita (X10) (m3/Person)	annual water production modulus (X11) (104m3/km2)	annual precipitation(X12) (mm)	per capita GDP(X13) (CNY)	water consumption ratio of the ecological environment(X14) (%)	sewage treatment rate(X15) (%)	vegetation coverage ratio(X16) (%)
2008	148.9	80	166	112	740.5	6780	0.076	52.8	2034	31	967.9	22.9	26260	7	61.2	48
2009	149.6	74	148	111	732.6	6345	0.083	42.3	1161	17.8	672.8	21.7	28245	6.55	68.6	49
2010	150.7	68	100	108	748.6	4260	0.1065	47.3	1217	18.8	886.9	17	32089	0.57	68	50
2011	151.7	45	86	103	767.6	5115	0.1018	50.9	933.1	14.42	716.1	17.4	37913	0.59	76	51
2012	152.5	42	83	117	808.1	6000	0.0998	47.3	1372	21.39	833	19.2	43037	0.58	71.22	52
2013	153.1	30	75	144	821.6	7230	0.1296	45.4	1326	20.77	979.4	19.2	47215	0.67	76.67	53
2014	153.9	28	69	149	829.7	6780	0.1319	50	1591	25.03	962.3	18.9	50500	1.59	80.23	54
2015	154.6	34	71	122	838.7	6750	0.1116	45.5	1768	27.95	938.7	20.4	52812	2.67	89.03	54.2
2016	155.4	34	64	122	825.2	6495	0.1247	48.3	1851	29.31	1029.4	20.7	55389	3.01	90.53	56.7
2017	155.8	29.9	60	121	807.2	6690	0.1197	47.5	2025	32.15	1113.7	21.9	59510	3.7	93.17	56.7
2018	156.2	21	61	127	805.4	8580	0.1309	46	1964	31.24	1073.2	21.2	62641	5.72	93.46	57.48
2019	156.3	25	43	127	808.1	7455	0.1364	46.4	798	12.71	631.7	19.5	81667	4.62	94.54	60.74
2020	147.2	12	39	129	712.2	6825	0.1638	51.6	1103	16.55	840.3	18.8	91290	6.88	95.31	64.06

## Sheet: Chuxiong
Year	population density(X1) (person/km2)	water consumption of CNY 10,000 of industrial added value(X2) (m3)	water consumption per CNY 10,000 GDP(X3) (m3)	per capita urban domestic water consumption(X4) (L/d)	average annual fertilizer application per unit cultivated land(X5) (kg/hm2)	agricultural irrigation quota(X6) (m3/hm2)	percentage of water used for domestic use by urban and rural residents(X7) (%)	per capita urban sewage discharges(X8) (m3/Person/year)	development and utilization rate of water resources(X9) (%)	water resources per capita (X10) (m3/Person)	annual water production modulus (X11) (104m3/km2)	annual precipitation(X12) (mm)	per capita GDP(X13) (CNY)	water consumption ratio of the ecological environment(X14) (%)	sewage treatment rate(X15) (%)	vegetation coverage ratio(X16) (%)
2008	91.9	63	362	144	482.2	8670	0.086	32.4	2725	25.8	882.6	17.5	11389	0.6	56.5	60.7
2009	92.3	54	318	149	494.1	8595	0.0844	32.2	1169	11.1	612.5	17.2	12758	0.57	56.1	60.7
2010	91.7	64	225	132	498.3	6375	0.0941	34.9	1476	13.9	748.9	14.3	14960	0.66	60	62.5
2011	92.4	54	185	141	517.6	6195	0.097	37.1	1007	9.31	592.7	14.1	17899	0.66	73.2	62.5
2012	62.7	51	152	110	549.7	5895	0.0941	35.1	1102	10.53	686.6	13.7	21022	0.66	80.28	62.5
2013	62.9	37	129	98	565.1	6840	0.1123	37.9	1237	11.84	772.2	12.9	23241	0.65	81.35	62.5
2014	63	42	130	105	596.8	7170	0.099	41.8	1518	14.56	834.7	14.4	25886	1.04	82.81	62.47
2015	63.1	40	122	118	618.6	6690	0.1037	43.7	1873	17.9	865.92	9.1	27942	0.49	86.07	62.48
2016	63.2	32	113	121	641.2	6690	0.1047	44.3	2129	19.94	988.7	15.1	30948	0.49	93.35	65.86
2017	63.3	30.5	106	124	637.2	7050	0.1065	48	1924	18.05	909.4	15.7	34192	0.61	95.87	65.86
2018	63.4	31	98	108	627.7	6525	0.1059	48.6	1885	17.71	899.4	15.9	37303	0.69	97.51	66.25
2019	63.6	29	79	104	549.7	6945	0.1088	49.9	1482	13.96	680.8	15.6	45499	1.47	95.34	68.01
2020	55.8	25	76	117	579.1	6405	0.1102	69.5	1750	14.46	784.4	16.5	56433	1.45	96.49	70.01

## Sheet: Honghe
Year	population density(X1) (person/km2)	water consumption of CNY 10,000 of industrial added value(X2) (m3)	water consumption per CNY 10,000 GDP(X3) (m3)	per capita urban domestic water consumption(X4) (L/d)	average annual fertilizer application per unit cultivated land(X5) (kg/hm2)	agricultural irrigation quota(X6) (m3/hm2)	percentage of water used for domestic use by urban and rural residents(X7) (%)	per capita urban sewage discharges(X8) (m3/Person/year)	development and utilization rate of water resources(X9) (%)	water resources per capita (X10) (m3/Person)	annual water production modulus (X11) (104m3/km2)	annual precipitation(X12) (mm)	per capita GDP(X13) (CNY)	water consumption ratio of the ecological environment(X14) (%)	sewage treatment rate(X15) (%)	vegetation coverage ratio(X16) (%)
2008	134	119	322	114	449.7	6990	0.095	34.9	4939	67.7	1285.9	7.7	11718	1	47.6	42.6
2009	134.9	91	292	114	478.3	7050	0.0993	31.9	3558	49.1	952.8	7.6	12769	0.95	49.2	42.7
2010	136.7	79	242	115	511.2	6795	0.1003	32.1	3291	46	1111.5	7.4	14546	1.2	54.4	43.9
2011	137.7	60	198	83	535.8	6570	0.0884	34.4	3153.9	43.42	991.2	7.2	17270	1.12	71.4	44.8
2012	138.5	43	184	119	572.2	7245	0.0828	33.8	3439	48.75	1128.9	7.8	19909	0.92	73.69	45
2013	139.4	39	151	98	609	5430	0.1111	38.6	3807	54.31	1325.2	7.2	22442	0.86	75.46	45
2014	140.3	50	129	128	659.5	4875	0.1377	42.6	3392	48.69	1244.6	6.8	24473	1.02	78.16	47
2015	141.2	50	121	131	662.8	5220	0.1447	40.7	3366	48.71	1241.5	14.9	26345	1.29	78.28	47
2016	142.1	46	112	135	681.2	4875	0.1478	40.6	3701	52.63	1269.8	7.1	28588	1.41	86.79	49.06
2017	143.1	45.1	107	137	683.7	5250	0.1381	39.9	4917	70.36	1539.3	7.6	31479	1.69	90.13	50.9
2018	144	45	99	129	644.4	5190	0.1375	41.6	4530	65.26	1522.4	7.4	33706	2.25	93.98	52.35
2019	145	44	73	124	572.2	5190	0.1376	40.9	2896	42	1077.6	7.5	46475	2.48	94.7	54.89
2020	136	39	68	131	595.2	5580	0.1393	44.1	3688	50.17	1232.9	7.7	53925	2.06	95.4	57.32
